# Supplementary material for: Dosage of Dual-Protein Nutrition Differentially Impacts the Formation of Atherosclerosis in ApoE−/− Mice
Source: Nutrients. 2022 Feb 18;14(4):855. doi: 10.3390/nu14040855 (PMC8879330; doi:10.3390/nu14040855)
Supplement: Supplementary file 1 [file nutrients-14-00855-s001.zip]

Archive with 1 entries (1 files):
- nutrients-1588392-supplementary.pdf
